# Supplementary material for: Deep-learning based detection of COVID-19 using lung ultrasound imagery
Source: PLoS One. 2021 Aug 13;16(8):e0255886. doi: 10.1371/journal.pone.0255886 (PMC8363024; doi:10.1371/journal.pone.0255886)
Supplement: S7 File — Detailed performance results, ANOVA and Friedman tests, and Wilcoxon test with Holm’s correction for three- and two-class experiments. (XLSX) [file pone.0255886.s007.xlsx]

## Sheet: ACC
5x5-fold cross-validation Accuracy results for each model
	POCOVID-net	VGG19	InceptionV3	Xception	ResNet50
Exp1-fold0	0.805398	0.805398	0.863636	0.853693	0.794034
Exp1-fold1	0.854489	0.914861	0.888545	0.880805	0.817337
Exp1-fold2	0.941423	0.916318	0.969317	0.944212	0.81311
Exp1-fold3	0.824225	0.77548	0.825702	0.828656	0.744461
Exp1-fold4	0.848797	0.867698	0.900344	0.864261	0.776632
Exp2-fold0	0.831683	0.877888	0.920792	0.884488	0.792079
Exp2-fold1	0.908517	0.899054	0.921136	0.943218	0.810726
Exp2-fold2	0.808538	0.805951	0.878396	0.86934	0.780078
Exp2-fold3	0.936963	0.91404	0.955587	0.928367	0.790831
Exp2-fold4	0.826016	0.798374	0.790244	0.790244	0.741463
Exp3-fold0	0.900149	0.889717	0.886736	0.929955	0.800298
Exp3-fold1	0.927602	0.927602	0.963801	0.983409	0.846154
Exp3-fold2	0.873418	0.862342	0.835443	0.830696	0.841772
Exp3-fold3	0.83834	0.831187	0.898426	0.901288	0.652361
Exp3-fold4	0.854766	0.829047	0.854766	0.83056	0.732224
Exp4-fold0	0.849772	0.828528	0.936267	0.927162	0.792109
Exp4-fold1	0.89153	0.882615	0.928678	0.922734	0.774146
Exp4-fold2	0.821667	0.801667	0.821667	0.856667	0.705
Exp4-fold3	0.951857	0.964237	0.969739	0.976616	0.878955
Exp4-fold4	0.856072	0.82009	0.829085	0.802099	0.809595
Exp5-fold0	0.878667	0.892	0.949333	0.918667	0.850667
Exp5-fold1	0.871795	0.820513	0.776772	0.776772	0.788839
Exp5-fold2	0.811927	0.834862	0.856269	0.856269	0.772171
Exp5-fold3	0.895349	0.888704	0.94186	0.928571	0.750831
Exp5-fold4	0.828006	0.817352	0.926941	0.920852	0.732116

## Sheet: BACC
5x5-fold cross-validation Balanced Accuracy results for each model
	POCOVID-net	VGG19	InceptionV3	Xception	ResNet50
Exp1-fold0	0.811988	0.824366	0.875452	0.867299	0.802317
Exp1-fold1	0.842853	0.889844	0.887068	0.864934	0.799594
Exp1-fold2	0.944291	0.918717	0.971769	0.951488	0.826533
Exp1-fold3	0.830922	0.77471	0.815299	0.817635	0.728399
Exp1-fold4	0.864162	0.87739	0.89857	0.871333	0.794958
Exp2-fold0	0.810747	0.863955	0.917036	0.876677	0.769064
Exp2-fold1	0.920757	0.909598	0.924234	0.94901	0.813671
Exp2-fold2	0.792482	0.809716	0.887584	0.876558	0.767499
Exp2-fold3	0.942378	0.916618	0.958327	0.934486	0.80023
Exp2-fold4	0.819069	0.802005	0.802554	0.798582	0.703417
Exp3-fold0	0.883132	0.862998	0.879279	0.909281	0.778198
Exp3-fold1	0.927828	0.938697	0.966088	0.985951	0.853428
Exp3-fold2	0.874925	0.871649	0.839752	0.842595	0.842098
Exp3-fold3	0.832336	0.821885	0.895477	0.901895	0.66506
Exp3-fold4	0.87322	0.837547	0.875207	0.840301	0.74223
Exp4-fold0	0.847203	0.806966	0.939705	0.933355	0.804439
Exp4-fold1	0.891452	0.901521	0.935685	0.9332	0.792427
Exp4-fold2	0.821402	0.793394	0.833396	0.85776	0.697508
Exp4-fold3	0.927803	0.96135	0.965439	0.979328	0.874692
Exp4-fold4	0.853796	0.81509	0.821406	0.787216	0.793806
Exp5-fold0	0.879334	0.899456	0.939352	0.925054	0.829666
Exp5-fold1	0.884576	0.835561	0.793	0.800491	0.819558
Exp5-fold2	0.799699	0.831433	0.855504	0.847455	0.776588
Exp5-fold3	0.865624	0.872231	0.935563	0.922048	0.733519
Exp5-fold4	0.84318	0.829294	0.924307	0.922078	0.737196

## Sheet: AUC
5x5-fold cross-validation AUC-ROC results for each model
	POCOVID-net	VGG19	InceptionV3	Xception	ResNet50
Exp1-fold0	0.936111	0.910622	0.957521	0.949632	0.885059
Exp1-fold1	0.933955	0.972738	0.961791	0.971498	0.937384
Exp1-fold2	0.991822	0.982967	0.997743	0.994005	0.954173
Exp1-fold3	0.931459	0.914324	0.947514	0.94214	0.879904
Exp1-fold4	0.967936	0.96889	0.983722	0.978608	0.933275
Exp2-fold0	0.928839	0.95861	0.987489	0.97521	0.908541
Exp2-fold1	0.97438	0.960447	0.990354	0.992468	0.94738
Exp2-fold2	0.913744	0.935893	0.96577	0.966347	0.904411
Exp2-fold3	0.995267	0.975092	0.993639	0.995913	0.949765
Exp2-fold4	0.945483	0.931154	0.936335	0.93413	0.874896
Exp3-fold0	0.959996	0.95519	0.966821	0.973985	0.930341
Exp3-fold1	0.958994	0.989852	0.995059	0.999411	0.924608
Exp3-fold2	0.958665	0.957374	0.946786	0.948	0.903891
Exp3-fold3	0.937229	0.942424	0.96776	0.969177	0.876986
Exp3-fold4	0.968564	0.9521	0.977733	0.95498	0.891175
Exp4-fold0	0.953023	0.921857	0.99108	0.994833	0.928096
Exp4-fold1	0.967559	0.975269	0.990653	0.986883	0.928482
Exp4-fold2	0.937739	0.907923	0.938082	0.955738	0.854712
Exp4-fold3	0.995017	0.994719	0.997763	0.999352	0.97427
Exp4-fold4	0.963415	0.94729	0.95482	0.936723	0.919311
Exp5-fold0	0.972983	0.9759	0.993076	0.989357	0.954791
Exp5-fold1	0.960861	0.948643	0.905906	0.936662	0.898891
Exp5-fold2	0.93053	0.94774	0.957269	0.952027	0.863672
Exp5-fold3	0.932952	0.964983	0.990528	0.987011	0.875321
Exp5-fold4	0.939253	0.925073	0.99131	0.986116	0.903504

## Sheet: ANOVA test
ANOVA TEST RESULTS
The null hypotesis for each metric is that all classifiers perform the same and the observed differences are merely random [62,63].
Accuracy results
	Sum of squares	Degrees of freedom	F	P-value
C(treatments)	0.187742	4	17.8017	1.69371e-11		As p < 0.05 the null hypotesis is rejected.
Residual	0.316389	120
Balanced Accuracy results
	Sum of squares	Degrees of freedom	F	P-value
C(treatments)	0.199356	4	19.079	3.62717e-12		As p < 0.05 the null hypotesis is rejected.
Residual	0.313469	120
AUC-ROC
	Sum of squares	Degrees of freedom	F	P-value
C(treatments)	0.058213	4	23.0238	3.90147e-14		As p < 0.05 the null hypotesis is rejected.
Residual	0.075851	120

## Sheet: Friedman test
FRIEDMAN TEST RESULTS
The null hypotesis for each metric is that all classifiers perform the same and the observed differences are merely random [62,63].
Accuracy
P_value: 9.405778877028329e-11					As p < 0.05 the null hypotesis is rejected.
Balanced Accuracy
P_value: 4.1431595850752316e-11					As p < 0.05 the null hypotesis is rejected.
AUC-ROC
P_value: 2.4276921911763325e-13					As p < 0.05 the null hypotesis is rejected.

## Sheet: Wilcoxon test (ACC)
Post-hoc Wilcoxon test with Holm's correction suggested in [64]
		Analysis for Accuracy results
							Pairwise Wilcoxon signed-rank test p values and Holm's corrected alpha.
Wilcoxon signed-rank test p values without correction							Alpha =	0.05
	POCOVID-net	VGG19	InceptionV3	Xception	ResNet50		Pair	p value	Holm's corrected alpha	m-i+1	Accept/Reject null hypotesis (NH)
POCOVID-net	1	0.128323	0.008905	0.026431	1.2e-05		ResNet50 vs POCOVID-net	1.2e-05	0.005	10	Reject NH
VGG19		1	0.000808	0.002947	1.2e-05		ResNet50 vs VGG19	1.2e-05	0.00555556	9	Reject NH
InceptionV3			1	0.094528	1.8e-05		ResNet50 vs InceptionV3	1.8e-05	0.00625	8	Reject NH
Xception				1	2.5e-05		ResNet50 vs Xception	2.5e-05	0.00714286	7	Reject NH
ResNet50					1		VGG19 vs InceptionV3	0.000808	0.00833333	6	Reject NH
							VGG19 vs Xception	0.002947	0.01	5	Reject NH
							POCOVID-net vs IceptionV3	0.008905	0.0125	4	Reject NH
Wilcoxon signed-rank test p values with Holm's correction							POCOVID-net vs Xception	0.026431	0.0166667	3	Accept NH
	POCOVID-net	VGG19	InceptionV3	Xception	ResNet50		Xception vs IinceptionV3	0.094528	0.025	2	Accept NH
POCOVID-net	1	0.128323	0.03562	0.079293	0.00012		VGG19 vs POCOVID-net	0.128323	0.05	1	Accept NH
VGG19		1	0.004848	0.014735	0.000108
InceptionV3			1	0.189056	0.000144		Each entry on the table, CNN_model_X vs CNN_model_Y, corresponds to a null hypothesis of the form "There are no statistically significant differences in the Accuracy performance of CNN_model_X and CNN_model_Y".
Xception				1	0.000175
ResNet50					1
							Hypotheses are in ascending order of respective p value.
							Rejected null hypotheses appear highlighted.
							According to Refs. [62-65] in the paper, corrected alpha is calculated as:
								corrected_alpha = alpha/(m-i+1)
							where
							alpha = 0.05 (initial significance threshold),
							m = 10 (number of hypotheses), and
							1 ≤ i ≤ 10 (position of hypotheses)

## Sheet: Wilcoxon test (BACC)
Post-hoc Wilcoxon test with Holm's correction suggested in [64]
		Analysis for Balanced Accuracy results
							Pairwise Wilcoxon signed-rank test p values and Holm's corrected alpha.
Wilcoxon signed-rank test p values without correction							Alpha =	0.05
	POCOVID-net	VGG19	InceptionV3	Xception	ResNet50		Pair	p value	Holm's corrected alpha	m-i+1	Accept/Reject null hypotesis (NH)
POCOVID-net	1	0.367385	0.00453	0.018555	1.2e-05		ResNet50 vs POCOVID-net	1.2e-05	0.005	10	Reject NH
VGG19		1	0.000328	0.002064	1.2e-05		ResNet50 vs VGG19	1.2e-05	0.00555556	9	Reject NH
InceptionV3			1	0.15777	1.8e-05		ResNet50 vs InceptionV3	1.8e-05	0.00625	8	Reject NH
Xception				1	2.3e-05		ResNet50 vs Xception	2.3e-05	0.00714286	7	Reject NH
ResNet50					1		VGG19 vs InceptionV3	0.000328	0.01	5	Reject NH
							VGG19 vs Xception	0.002064	0.00833333	6	Reject NH
							POCOVID-net vs InceptionV3	0.00453	0.0125	4	Reject NH
Wilcoxon signed-rank test p values with Holm's correction							POCOVID-netvs Xception	0.018555	0.0166667	3	Accept NH
	POCOVID-net	VGG19	InceptionV3	Xception	ResNet50		Xception vs InceptionV3	0.15777	0.025	2	Accept NH
POCOVID-net	1	0.367385	0.01812	0.055665	0.00012		VGG19 vs POCOVID-net	0.367385	0.05	1	Accept NH
VGG19		1	0.00164	0.010321	0.000108
InceptionV3			1	0.31554	0.000144		Each entry on the table, CNN_model_X vs CNN_model_Y, corresponds to a null hypothesis of the form "There are no statistically significant differences in the Balanced Accuracy performance of CNN_model_X and CNN_model_Y".
Xception				1	0.000161
ResNet50					1
							Hypotheses are in ascending order of respective p value.
							Rejected null hypotheses appear highlighted.
							According to Refs. [62-65] in the paper, corrected alpha is calculated as:
								corrected_alpha = alpha/(m-i+1)
							where
							alpha = 0.05 (initial significance threshold),
							m = 10 (number of hypotheses), and
							1 ≤ i ≤ 10 (position of hypotheses)

## Sheet: Wilcoxon test (AUC)
Post-hoc Wilcoxon test with Holm's correction suggested in [64]
		Analysis for AUC-ROC results
							Pairwise Wilcoxon signed-rank test p values and Holm's corrected alpha.
Wilcoxon signed-rank test p values without correction							Alpha =	0.05
	POCOVID-net	VGG19	InceptionV3	Xception	ResNet50		Pair	p value	Holm's corrected alpha	m-i+1	Accept/Reject null hypotesis (NH)
POCOVID-net	1	0.618641	0.001885	0.003216	1.4e-05		ResNet50 vs InceptionV3	1.2e-05	0.005	10	Reject NH
VGG19		1	0.000602	0.000296	1.4e-05		ResNet50 vs Xception	1.2e-05	0.00555556	9	Reject NH
InceptionV3			1	0.396679	1.2e-05		ResNet50 vs POCOVID-net	1.4e-05	0.00625	8	Reject NH
Xception				1	1.2e-05		ResNet50 vs VGG19	1.4e-05	0.00714286	7	Reject NH
ResNet50					1		VGG19 vs Xception	0.000296	0.01	5	Reject NH
							VGG19 vs InceptionV3	0.000602	0.00833333	6	Reject NH
							POCOVID-net vs InceptionV3	0.001885	0.0125	4	Reject NH
Wilcoxon signed-rank test p values with Holm's correction							POCOVID-net vs Xception	0.003216	0.0166667	3	Reject NH
	POCOVID-net	VGG19	InceptionV3	Xception	ResNet50		Xception vs Inceptionv3	0.396679	0.025	2	Accept NH
POCOVID-net	1	0.618641	0.00754	0.009648	0.000112		VGG19 vs POCOVID-net	0.618641	0.05	1	Accept NH
VGG19		1	0.003612	0.00148	9.8e-05
InceptionV3			1	0.793358	0.00012		Each entry on the table, CNN_model_X vs CNN_model_Y, corresponds to a null hypothesis of the form "There are no statistically significant differences in the AUC-ROC performance of CNN_model_X and CNN_model_Y".
Xception				1	0.000108
ResNet50					1
							Hypotheses are in ascending order of respective p value.
							Rejected null hypotheses appear highlighted.
							According to Refs. [62-65] in the paper, corrected alpha is calculated as:
								corrected_alpha = alpha/(m-i+1)
							where
							alpha = 0.05 (initial significance threshold),
							m = 10 (number of hypotheses), and
							1 ≤ i ≤ 10 (position of hypotheses)
